# Supplementary material for: Regulation of thiamine and pyruvate decarboxylase genes by Pdc2 in Nakaseomyces glabratus (Candida glabrata) is complex
Source: G3 (Bethesda). 2024 Jun 11;14(8):jkae132. doi: 10.1093/g3journal/jkae132 (PMC11304959; doi:10.1093/g3journal/jkae132)
Supplement: jkae132_Supplementary_Data [file jkae132_supplementary_data.zip]

Archive with 3 entries (3 files):
- Supplemental_Material_Legends_G3-2024-405118.docx
- Supplementary_Figures_G3-2024-405118.pdf
- Supplementary_Tables_G3-2024-405118.pdf
